# Supplementary material for: Pott’s Puffy Tumor in Young Age: A Systematic Review and Our Experience
Source: J Clin Med. 2024 Oct 26;13(21):6428. doi: 10.3390/jcm13216428 (PMC11546441; doi:10.3390/jcm13216428)
Supplement: Supplementary file 1 [file jcm-13-06428-s001.zip]

Archive with 1 entries (1 files):
- jcm-3281159-supplementary.pdf
